# Supplementary material for: Saccharomyces boulardii CNCM I-745 Stimulates Intracellular Antimicrobial Activity Against Salmonella Typhimurium in Murine Macrophages
Source: Microorganisms. 2026 Mar 31;14(4):787. doi: 10.3390/microorganisms14040787 (PMC13118339; doi:10.3390/microorganisms14040787)
Supplement: Supplementary file 1 [file microorganisms-14-00787-s001.zip]

Archive with 1 entries (1 files):
- microorganisms-4138160-supplementary.pdf
